# Supplementary material for: Brown Algae from San Andres Island, Southwest Caribbean: A Nuclear Magnetic Resonance Spectroscopy–Metabolomic Study
Source: Metabolites. 2025 May 2;15(5):305. doi: 10.3390/metabo15050305 (PMC12113284; doi:10.3390/metabo15050305)
Supplement: Supplementary file 1 [file metabolites-15-00305-s001.zip]

Archive with 1 entries (1 files):
- metabolites-3580814-supplementary.pdf
